# Supplementary material for: Do four or more antenatal care visits increase skilled birth attendant use and institutional delivery in Bangladesh? A propensity-score matched analysis
Source: BMC Public Health. 2019 May 16;19:583. doi: 10.1186/s12889-019-6945-4 (PMC6521440; doi:10.1186/s12889-019-6945-4)
Supplement: Supplementary file 3 — Figure S1. Fig. 1 with data table (XLSX 15 kb) [file 12889_2019_6945_MOESM3_ESM.xlsx]

## Sheet: Sheet1
			# of ANC Visits						# of ANC Visits	SBA	Institutional Delivery
			0						0	13.86	10.26
			1						1	32.96	27.56
			2						2	46.11	41.2
			3						3	54.35	48.93
			4						4	58.88	54.34
			5						5	65	59.2
			6						6	68.48	67.76
			7						7	71.51	68.02
			8						8	66.88	63.06
			9						9	69.33	65.33
